# Supplementary material for: Characterization of Third Generation Cephalosporin- and Carbapenem-Resistant Aeromonas Isolates from Municipal and Hospital Wastewater
Source: Antibiotics (Basel). 2023 Mar 3;12(3):513. doi: 10.3390/antibiotics12030513 (PMC10044312; doi:10.3390/antibiotics12030513)
Supplement: Supplementary file 1 [file antibiotics-12-00513-s001.zip]

Archive with 1 entries (1 files):
- antibiotics-2221794-supplementary.pdf
